# Supplementary material for: Vaccination Against Androgen Receptor Splice Variants to Immunologically Target Prostate Cancer
Source: Vaccines (Basel). 2024 Nov 13;12(11):1273. doi: 10.3390/vaccines12111273 (PMC11599078; doi:10.3390/vaccines12111273)
Supplement: Supplementary file 1 [file vaccines-12-01273-s001.zip]

Archive with 2 entries (2 files):
- Figures S1-S9.pdf
- Table S1.pdf
